# Supplementary material for: Natural killer cell-related gene signature predicts malignancy of glioma and the survival of patients
Source: BMC Cancer. 2022 Mar 2;22:230. doi: 10.1186/s12885-022-09230-y (PMC8892793; doi:10.1186/s12885-022-09230-y)
Supplement: Supplementary file 1 — Additional file 1 : Supplement Table 1. NK Cell related Genes from IMMPORT. [file 12885_2022_9230_MOESM1_ESM.xls]

## Sheet: Supplement Table 1 NK-IMMPORT
Supplement Table 1 NK Cell related Genes from IMMPORT
Symbol
HLA-A
HLA-B
HLA-C
HLA-E
HLA-G
KIR3DL1
KIR3DL2
KIR2DL1
KIR2DL2
KIR2DL3
KIR2DL4
KIR2DL5A
KLRC1
KLRC2
KLRC3
KLRD1
PTPN6
PTPN11
ICAM1
ICAM2
ITGAL
ITGB2
PTK2B
VAV3
VAV1
VAV2
RAC1
RAC2
RAC3
PAK1
MAP2K1
MAP2K2
MAPK1
MAPK3
TNF
CSF2
IFNG
KIR2DS1
KIR2DS3
KIR2DS4
KIR2DS5
NCR2
TYROBP
LCK
FCGR3A
FCGR3B
NCR1
NCR3
FCER1G
CD247
ZAP70
SYK
LCP2
LAT
PLCG1
PLCG2
SH3BP2
PIK3CA
PIK3CB
PIK3CD
PIK3CG
PIK3R5
PIK3R1
PIK3R2
PIK3R3
FYN
SHC2
SHC4
SHC3
SHC1
GRB2
SOS1
SOS2
HRAS
KRAS
NRAS
ARAF
BRAF
RAF1
MICA
MICB
ULBP3
ULBP2
ULBP1
KLRK1
HCST
CD48
CD244
PPP3CA
PPP3CB
PPP3CC
CHP1
PPP3R1
PPP3R2
CHP2
NFAT5
NFATC1
NFATC2
NFATC3
NFATC4
PRKCA
PRKCB
PRKCG
SH2D1B
SH2D1A
IFNGR1
IFNGR2
IFNA1
IFNA2
IFNA4
IFNA5
IFNA6
IFNA7
IFNA8
IFNA10
IFNA13
IFNA14
IFNA16
IFNA17
IFNA21
IFNB1
IFNAR1
IFNAR2
TNFSF10
TNFRSF10D
TNFRSF10C
TNFRSF10B
TNFRSF10A
FASLG
FAS
GZMB
PRF1
CASP3
BID
