# Supplementary material for: Natural killer cell-related gene signature predicts malignancy of glioma and the survival of patients
Source: BMC Cancer. 2022 Mar 2;22:230. doi: 10.1186/s12885-022-09230-y (PMC8892793; doi:10.1186/s12885-022-09230-y)
Supplement: Supplementary file 2 — Additional file 2 : Supplement Table 2. NK Cell Related Molecular Signatures in Database. [file 12885_2022_9230_MOESM2_ESM.xlsx]

## Sheet: Sheet1
Supplement Table 2. NK Cell Related Molecular Signatures in Database
GOBP_NATURAL_KILLER_CELL_ACTIVATION	AP1G1	AXL	BAG6	BLOC1S3	CASP8	CD2	CD244	CLNK	CORO1A	DCAF15	ELF4	FGR	FLT3LG	GAS6	HAVCR2	HLA-E	HLA-F	IFNA1	IFNA10	IFNA13	IFNA14	IFNA16	IFNA17	IFNA2	IFNA21	IFNA4	IFNA5	IFNA6	IFNA7	IFNA8	IFNB1	IFNE	IFNK	IFNW1	IL12A	IL12B	IL15	IL18	IL18R1	IL2	IL21R	IL23A	IL23R	ITGB2	KAT7	KIR3DS1	KLRC2	KLRC4-KLRK1	KLRF2
GOBP_NATURAL_KILLER_CELL_ACTIVATION _INVOLVED_IN_IMMUNE_RESPONSE	AP1G1	CD244	CORO1A	HLA-F	IFNA1	IFNA10	IFNA13	IFNA14	IFNA16	IFNA17	IFNA2	IFNA21	IFNA4	IFNA5	IFNA6	IFNA7	IFNA8	IFNB1	IFNE	IFNK	IFNW1	IL12B	KLRC2	KLRF2	LAMP1	PGLYRP2	PGLYRP3	RAB27A	UNC13D	VAMP7	ZNF683
GOBP_NATURAL_KILLER_CELL_CHEMOTAXIS	CCL2	CCL3	CCL4	CCL5	CCL7	CXCL14	KLRC4-KLRK1	KLRK1	PIK3CD	PIK3CG	XCL1
GOBP_NATURAL_KILLER_CELL_CYTOKINE_P RODUCTION	CD160	CD226	CD96	CLNK	HLA-E	HLA-F	HLA-G	KIR2DL4	RAET1G
GOBP_NATURAL_KILLER_CELL_DEGRANULAT ION	AP1G1	CORO1A	HLA-F	KLRC2	KLRF2	LAMP1	RAB27A	UNC13D	VAMP7
GOBP_NATURAL_KILLER_CELL_DIFFERENTI ATION	AXL	GAS6	IL15	KAT7	MERTK	PGLYRP2	PGLYRP3	PIK3CD	PRDM1	PTPRC	RABL3	SP3	STAT5B	TOX	TUSC2	TYRO3	ZBTB1	ZNF683
GOBP_NATURAL_KILLER_CELL_MEDIATED_I MMUNE_RESPONSE_TO_TUMOR_CELL	CD160	CD226	CEACAM1	CRTAM	HAVCR2	IL12A	IL12B	NECTIN2	PVR
GOBP_NATURAL_KILLER_CELL_MEDIATED_I MMUNITY	AP1G1	ARRB2	CADM1	CD160	CD226	CD96	CEACAM1	CEBPG	CLEC12B	CLEC2A	CLNK	CORO1A	CRK	CRTAM	GZMB	HAVCR2	HLA-A	HLA-B	HLA-E	HLA-F	HLA-G	IL12A	IL12B	IL18	IL18RAP	IL21	KIR2DL4	KIR3DL1	KLRC1	KLRC2	KLRC4-KLRK1	KLRD1	KLRF2	KLRK1	LAG3	LAMP1	LEP	LGALS9	LILRB1	LYST	MICA	NCR1	NCR3	NECTIN2	PIK3R6	PTPN6	PVR	RAB27A	RAET1E
GOBP_NATURAL_KILLER_CELL_PROLIFERAT ION	ELF4	FLT3LG	HLA-E	IL12B	IL15	IL18	IL23A	IL23R	LEP	PTPN22	STAT5B
GOBP_PROTECTION_FROM_NATURAL_KILLER _CELL_MEDIATED_CYTOTOXICITY	HLA-A	HLA-B	HLA-E	HLA-G	SERPINB4	SERPINB9
GOBP_REGULATION_OF_NATURAL_KILLER_C ELL_ACTIVATION	AP1G1	AXL	BLOC1S3	CLNK	DCAF15	FGR	FLT3LG	GAS6	HAVCR2	HLA-E	HLA-F	IL12A	IL12B	IL15	IL18	IL23A	IL23R	KLRC2	LAMP1	LEP	MICA	PGLYRP2	PGLYRP3	PIBF1	PRDM1	PTPN22	RHBDD3	STAT5B	TICAM1	TOX	TYROBP	ZBTB1	ZNF683
GOBP_REGULATION_OF_NATURAL_KILLER_C ELL_CHEMOTAXIS	CCL2	CCL3	CCL4	CCL5	CCL7	CXCL14	KLRC4-KLRK1	KLRK1	XCL1
GOBP_REGULATION_OF_NATURAL_KILLER_C ELL_DIFFERENTIATION	AXL	GAS6	IL15	PGLYRP2	PGLYRP3	PRDM1	STAT5B	TOX	ZBTB1	ZNF683
GOBP_REGULATION_OF_NATURAL_KILLER_C ELL_MEDIATED_IMMUNITY	AP1G1	ARRB2	CADM1	CD160	CD226	CD96	CEACAM1	CLEC12B	CLNK	CRK	CRTAM	HAVCR2	HLA-A	HLA-B	HLA-E	HLA-F	HLA-G	IL12A	IL12B	IL18RAP	IL21	KIR2DL4	KLRC1	KLRC2	KLRC4-KLRK1	KLRD1	KLRK1	LAG3	LAMP1	LEP	LGALS9	LILRB1	MICA	NCR1	NCR3	NECTIN2	PIK3R6	PVR	RAET1E	RAET1G	RASGRP1	SERPINB4	SERPINB9	SH2D1A	SH2D1B	SLAMF6	STAT5B	VAV1
GOMF_NATURAL_KILLER_CELL_LECTIN_LIK E_RECEPTOR_BINDING	CLEC2D	HLA-E	MICA	MICB	RAET1E	RAET1G	ULBP1	ULBP2	ULBP3
HP_ABNORMAL_NATURAL_KILLER_CELL_MOR PHOLOGY	AP3B1	CD70	DNMT3B	GATA2	IL2RG	JAK3	KNSTRN	LYST	NLRC4	PGM3	PIK3CD	RAG1	RAG2	SP110
HP_ABNORMAL_NATURAL_KILLER_CELL_PHY SIOLOGY	AP3B1	IKBKG	IL2RG	NLRC4	PRF1	PRKCD	SH2D1A	STXBP2	UNC13D	WIPF1	XIAP
HP_REDUCED_NATURAL_KILLER_CELL_COUN T	AP3B1	CD70	DNMT3B	IL2RG	KNSTRN	NLRC4	PGM3	PIK3CD
[truncated: 35 more columns]
